# Supplementary material for: The Importance of a Distance between the Lines Encircling Pulmonary Veins in Atrial Fibrillation Ablation on First-Pass Isolation Ratio and Clinical Outcomes
Source: Int J Environ Res Public Health. 2023 Mar 24;20(7):5250. doi: 10.3390/ijerph20075250 (PMC10094726; doi:10.3390/ijerph20075250)
Supplement: Supplementary file 1 [file ijerph-20-05250-s001.zip]

Archive with 1 entries (1 files):
- ijerph-2206831-supplementary.pdf
